# Supplementary material for: Intron-Based Single Transcript Unit CRISPR Systems for Plant Genome Editing
Source: Rice (N Y). 2020 Feb 3;13:8. doi: 10.1186/s12284-020-0369-8 (PMC6997322; doi:10.1186/s12284-020-0369-8)
Supplement: Supplementary file 2 — Additional file 2: Table S1. Oligos used in this study. [file 12284_2020_369_MOESM2_ESM.xlsx]

## Sheet: Sheet1
Oligos used for Vector construction
Name	Sequence 5'-3'	Description
ZHZ113-A	ggtgttacttCTGCAGcctgcaggAAAAAaATGGCTtcctcca	Forward primer to amplify the eGFP part
ZHZ113-B	tttcatcttcatcttcatattcaCTTGTACAGCTCGTCCATGCCG	Reverse primer to amplify the eGFP part
ZHZ113-C	atatgaagatgaagatgaaa	Forward primer to amplify the tHSP part
ZHZ113-D	cctgtcaaacactgatagtttGAGCTCcttatctttaatcatat	Reverse primer to amplify the tHSP part
ZHZ113-E	CGTCtgagaccggggtctcaCTTGAAGAAGATGGTGCGCTCC	Forward primer to amplify the eGFP part, add BsaI restriction site
ZHZ113-F	tgagaccccggtctcaGACGACGGCAACTACAAGACCCGCGCCGAG	Reverse primer to amplify the eGFP part, add BsaI restriction site
ZHZ112-B	tatccaccactgagaccggggtctcactcttcgaagttccaaggggtg	Forward primer to amplify the Cas9 partI, add BsaI restriction site
ZHZ112-C	cgaagagtgagaccccggtctcagtggtggataagggtgctagt	Reverse primer to amplify the Cas9 partII, add BsaI restriction site
Cas9-IV2-R	actagcacccttatccaccacCTGCACATCAACAAATTTTGGTC	Reverse primer to amplify the StIV2 intron
Cas9-NIV2-F	accccttggaacttcgaagagGTAAGTTTCTGCTTCTACCggag	Forward primer to amplify the StIV2 intron, for NU structure
Cas9-NIV2-F1	accccttggaacttcgaagagGTAAGTTTCTGCTTCTACCaacaaa	Forward primer to amplify the StIV2 intron, for tRNA structure
Cas9-NIV2-F2	accccttggaacttcgaagagGTAAGTTTCTGCTTCTACCgcTT	Forward primer to amplify the StIV2 intron, for RZ structure
Cas9-OsCDPK2-F	accccttggaacttcgaagagGTCAATATGCTGTCAAAGGCA	Forward primer to amplify the OsCDPK2_1 intron
Cas9-OsCDPK2-R	actagcacccttatccaccacCTGCAAGCAGAACCAAGAAG	Reverse primer to amplify the OsCDPK2_1 intron
Cas9-Cat-F	accccttggaacttcgaagaggtaaatttctagtttttctccttcattt	Forward primer to amplify the RcCAT_1 intron
Cas9-Cat-R	actagcacccttatccaccacctgtaactatcatcatcatcatagacaca	Reverse primer to amplify the RcCAT_1 intron
OsDEP1-F1-NU-StIV2	taccATGAGCTGCAAGAACAATTG	Forward primer for StIV2 intron NU structrure sgRNA insertion, OsDEP1-sgRNA01 site
OsDEP1-R1-NU-StIV2	aaacCAATTGTTCTTGCAGCTCAT	Reverse primer for StIV2 intron NU structrure sgRNA insertion, OsDEP1-sgRNA01 site
OsDEP1-F2-NU-StIV2	taccAACTGCAGTGCGTGCTGCGC	Forward primer for StIV2 intron NU structrure sgRNA insertion, OsDEP1-sgRNA02 site
OsDEP1-R2-NU-StIV2	aaacGCGCAGCACGCACTGCAGTT	Reverse primer for StIV2 intron NU structrure sgRNA insertion, OsDEP1-sgRNA02 site
OsPDS-F1-NU-StIV2	taccGTTGGTCTTTGCTCCTGCAG	Forward primer for StIV2 intron NU structrure sgRNA insertion, OsPDS-sgRNA01 site
OsPDS-R1-NU-StIV2	aaacCTGCAGGAGCAAAGACCAAC	Reverse primer for StIV2 intron NU structrure sgRNA insertion, OsPDS-sgRNA01 site
OsPDS-F2-NU-StIV2	taccCTTGAGCTTCAACATAAGCT	Forward primer for StIV2 intron NU structrure sgRNA insertion, OsPDS-sgRNA02 site
OsPDS-R2-NU-StIV2	aaacAGCTTATGTTGAAGCTCAAG	Reverse primer for StIV2 intron NU structrure sgRNA insertion, OsPDS-sgRNA02 site
OsDEP1-F1-tRNA	tgcaATGAGCTGCAAGAACAATTG	Forward primer for tRNA structrure sgRNA insertion, OsDEP1-sgRNA01 site
OsDEP1-R1-tRNA	aaacCAATTGTTCTTGCAGCTCAT	Reverse primer for tRNA structrure sgRNA insertion, OsDEP1-sgRNA01 site
OsDEP1-F2-tRNA	tgcaAACTGCAGTGCGTGCTGCGC	Forward primer for tRNA structrure sgRNA insertion, OsDEP1-sgRNA02 site
OsDEP1-R2-tRNA	aaacGCGCAGCACGCACTGCAGTT	Reverse primer for tRNA structrure sgRNA insertion, OsDEP1-sgRNA02 site
OsPDS-F1-tRNA	tgcaGTTGGTCTTTGCTCCTGCAG	Forward primer for tRNA structrure sgRNA insertion, OsPDS-sgRNA01 site
OsPDS-R1-tRNA	aaacCTGCAGGAGCAAAGACCAAC	Reverse primer for tRNA structrure sgRNA insertion, OsPDS-sgRNA01 site
OsPDS-F2-tRNA	tgcaCTTGAGCTTCAACATAAGCT	Forward primer for tRNA structrure sgRNA insertion, OsPDS-sgRNA02 site
OsPDS-R2-tRNA	aaacAGCTTATGTTGAAGCTCAAG	Reverse primer for tRNA structrure sgRNA insertion, OsPDS-sgRNA02 site
OsDEP1-F1-RZ	cggaATGAGCTGCAAGAACAATTG	Forward primer for RZ structrure sgRNA insertion, OsDEP1-sgRNA01 site
OsDEP1-R1-RZ	aaacCAATTGTTCTTGCAGCTCAT	Reverse primer for RZ structrure sgRNA insertion, OsDEP1-sgRNA01 site
OsDEP1-F2-RZ	cggaAACTGCAGTGCGTGCTGCGC	Forward primer for RZ structrure sgRNA insertion, OsDEP1-sgRNA02 site
OsDEP1-R2-RZ	aaacGCGCAGCACGCACTGCAGTT	Reverse primer for RZ structrure sgRNA insertion, OsDEP1-sgRNA02 site
OsPDS-F1-RZ	cggaGTTGGTCTTTGCTCCTGCAG	Forward primer for RZ structrure sgRNA insertion, OsPDS-sgRNA01 site
OsPDS-R1-RZ	aaacCTGCAGGAGCAAAGACCAAC	Reverse primer for RZ structrure sgRNA insertion, OsPDS-sgRNA01 site
OsPDS-F2-RZ	cggaCTTGAGCTTCAACATAAGCT	Forward primer for RZ structrure sgRNA insertion, OsPDS-sgRNA02 site
OsPDS-R2-RZ	aaacAGCTTATGTTGAAGCTCAAG	Reverse primer for RZ structrure sgRNA insertion, OsPDS-sgRNA02 site
OsDEP1-F1-NU-OsCDPK2	ggcaATGAGCTGCAAGAACAATTG	Forward primer for OsCDPK2_1 intron NU structrure sgRNA insertion, OsDEP1-sgRNA01 site
OsDEP1-R1-NU-OsCDPK2	aaacCAATTGTTCTTGCAGCTCAT	Reverse primer for OsCDPK2_1 intron NU structrure sgRNA insertion, OsDEP1-sgRNA01 site
OsDEP1-F2-NU-OsCDPK2	ggcaAACTGCAGTGCGTGCTGCGC	Forward primer for OsCDPK2_1 intron NU structrure sgRNA insertion, OsDEP1-sgRNA02 site
OsDEP1-R2-NU-OsCDPK2	aaacGCGCAGCACGCACTGCAGTT	Reverse primer for OsCDPK2_1 intron NU structrure sgRNA insertion, OsDEP1-sgRNA02 site
OsPDS-F1-NU-OsCDPK2	ggcaGTTGGTCTTTGCTCCTGCAG	Forward primer for OsCDPK2_1 intron NU structrure sgRNA insertion, OsPDS-sgRNA01 site
OsPDS-R1-NU-OsCDPK2	aaacCTGCAGGAGCAAAGACCAAC	Reverse primer for OsCDPK2_1 intron NU structrure sgRNA insertion, OsPDS-sgRNA01 site
OsPDS-F2-NU-OsCDPK2	ggcaCTTGAGCTTCAACATAAGCT	Forward primer for OsCDPK2_1 intron NU structrure sgRNA insertion, OsPDS-sgRNA02 site
OsPDS-R2-NU-OsCDPK2	aaacAGCTTATGTTGAAGCTCAAG	Reverse primer for OsCDPK2_1 intron NU structrure sgRNA insertion, OsPDS-sgRNA02 site
OsDEP1-F1-NU-RcCat	cttgATGAGCTGCAAGAACAATTG	Forward primer for RcCAT_1 intron NU structrure sgRNA insertion, OsDEP1-sgRNA01 site
OsDEP1-R1-NU-RcCat	aaacCAATTGTTCTTGCAGCTCAT	Reverse primer for RcCAT_1 intron NU structrure sgRNA insertion, OsDEP1-sgRNA01 site
OsDEP1-F2-NU-RcCat	cttgAACTGCAGTGCGTGCTGCGC	Forward primer for RcCAT_1 intron NU structrure sgRNA insertion, OsDEP1-sgRNA02 site
OsDEP1-R2-NU-RcCat	aaacGCGCAGCACGCACTGCAGTT	Reverse primer for RcCAT_1 intron NU structrure sgRNA insertion, OsDEP1-sgRNA02 site
OsPDS-F1-NU-RcCat	cttgGTTGGTCTTTGCTCCTGCAG	Forward primer for RcCAT_1 intron NU structrure sgRNA insertion, OsPDS-sgRNA01 site
OsPDS-R1-NU-RcCat	aaacCTGCAGGAGCAAAGACCAAC	Reverse primer for RcCAT_1 intron NU structrure sgRNA insertion, OsPDS-sgRNA01 site
OsPDS-F2-NU-RcCat	cttgCTTGAGCTTCAACATAAGCT	Forward primer for RcCAT_1 intron NU structrure sgRNA insertion, OsPDS-sgRNA02 site
OsPDS-R2-NU-RcCat	aaacAGCTTATGTTGAAGCTCAAG	Reverse primer for RcCAT_1 intron NU structrure sgRNA insertion, OsPDS-sgRNA02 site
ZHZ144-F	AGATcagAAAGAGAAGGAGGCACAGAT	Forward primer to construct the iSTU-Cas12a DR-DR HH-HDV OsDEP1-crRNA01 vector
ZHZ144-R	aattATCTGTGCCTCCTTCTCTTTctg	Reverse primer to construct the iSTU-Cas12a DR-DR OsDEP1-crRNA01 vector
ZHZ148-R1	GGCCATCTGTGCCTCCTTCTCTTTCTG	Reverse primer to construct the iSTU-Cas12a HH-HDV OsDEP1-crRNA01 vector
ZHZ145-F	AGATctactgttgcaagtgctcaccca	Forward primer to construct the iSTU-Cas12a DR-DR HH-HDV OsDEP1-crRNA02 vector
ZHZ145-R	aatttgggtgagcacttgcaacagtag	Reverse primer to construct the iSTU-Cas12a DR-DR OsDEP1-crRNA02 vector
ZHZ149-R1	GGCCctactgttgcaagtgctcaccca	Reverse primer to construct the iSTU-Cas12a HH-HDV OsDEP1-crRNA02 vector
ZHZ147-F	AGATtaagcagctggctgagggtgcat	Forward primer to construct the iSTU-Cas12a DR-DR HH-HDV OsROC5-crRNA02 vector
ZHZ147-R	aattatgcaccctcagccagctgctta	Reverse primer to construct the iSTU-Cas12a DR-DR OsROC5-crRNA02 vector
ZHZ204-R1	GGCCatgcaccctcagccagctgctta	Reverse primer to construct the iSTU-Cas12a HH-HDV OsROC5-crRNA02 vector
ZHZ141-F	ctagtagtcgtcagtcagtactagccgg	Forward primer for annealing fragment, delete the crRNA expression unit
ZHZ141-R	cgcgccggctagtactgactgacgacta	Reverse primer for annealing fragment, delete the crRNA expression unit
ZHZ141-F1	ATCGTATTATGTACGTCCCAGAGGAA	Forward primer to amplify the LbCas12a partI
ZHZ141-R1	AGAGCTCtgagaccggggtctcaCTTGTACGCGCTAGTCAAGCAAACTTCCTCCC	Reverse primer to amplify the LbCas12a partI
ZHZ141-F2	GCGCGTACAAGtgagaccccggtctcaGAGCTCTTTAATAAGTATGGCATTAACTAC	Forward primer to amplify the LbCas12a partII
ZHZ141-R2	ggatcaaagtactttgatcccgaggggaaccctgtggttgg	Reverse primer to amplify the LbCas12a partII
Oligos used for Sagner sequencing
Name	Sequence 5'-3'	Description
ZmUbi-Seq	tgatggcatatgcagcagct	Primer for the iSTU-CRISPR/Cas9 or Cas12a backbone sequencing
ZY065-RB	cgaacggataaaccttttcacg	Primer for the iSTU-CRISPR/Cas9 or Cas12a backbone sequencing
OsDEP1-HTS-F1	ggcataataatctgtactactgcca	Forward primer for OsDEP1-sgRNA01,OsDEP1-crRNA02 target site sequencing
OsDEP1-HTS-R1	gaaggggtcttGCAGCAACT	Reverse primer for OsDEP1-sgRNA01,OsDEP1-crRNA02 target site sequencing
Cas9-OsPDS-HTS-F	taggcaacatgtcacttggctctagag	Forward primer for OsPDS-sgRNA01 target site sequencing
Cas9-OsPDS-HTS-R	agatagggggcgctcttgcaa	Reverse primer for OsPDS-sgRNA01 target site sequencing
OsPDS-Cas9-HTS-F2	AATGCTAACTTGGCCAGAGAA	Forward primer for OsPDS-sgRNA02 target site sequencing
OsPDS-Cas9-HTS-R2	tgtgaatgcaacaataaagggca	Reverse primer for OsPDS-sgRNA02 target site sequencing
OsDEP1-F	ctagtccagggatgtaatcatctt	Forward primer for multiplex OsDEP1-crRNA01 RFLP
OsDEP1-R	GCAGTTGCACTGGGACTTGA	Reverse primer for multiplex OsDEP1-crRNA01 RFLP
OsDEP1-HTS-F2	TGGTACAAAACATGACCCACT	Forward primer for OsDEP1-crRNA01 target site sequencing
OsDEP1-HTS-R2	tctgaaagtgcctctagtccc	Reverse primer for OsDEP1-crRNA01 target site sequencing
OsROC5-HTS-F2	GCTGCTGgtgagtgctgat	Forward primer for OsROC5-crRNA02 target site sequencing
OsROC5-HTS-R2	ACCCATTGGGAGTGTCTTGC	Reverse primer for OsROC5-crRNA02 target site sequencing
dGFP-F	CCTGAAGTTCATCTGCACCACC	Forward primer for intron insertion sequencing, RT-PCR sequencing
dGFP-R	TTGATGCCGTTCTTCTGCTTGT	Reverse primer for intron insertion sequencing, RT-PCR sequencing
dCas9-F	taacagggaaaagattgagaagat	Forward primer for iSTU-CRISPR/Cas9 backbone sequencing
dCas9-R	aagtactcgtagagcaaagagtgc	Reverse primer for iSTU-CRISPR/Cas9 backbone sequencing
ZHZ141-F1	ATCGTATTATGTACGTCCCAGAGGAA	Forward primer for iSTU-CRISPR/Cas12a plasmid sequencing
Oligos used to amplify target sites for NGS
Name	Sequence 5'-3'	Description
144-F1	GTAGAGTGGTACAAAACATGACCCACT	Forward primer for OsDEP1-crRNA01 target site amplification
144-F2	AGTTCCTGGTACAAAACATGACCCACT	Reverse primer for OsDEP1-crRNA01 target site amplification
144-R1	CACCGGgggactagaggcactttcaga	Forward primer for OsDEP1-crRNA01 target site amplification
144-R2	CCAACAgggactagaggcactttcaga	Reverse primer for OsDEP1-crRNA01 target site amplification
145-F1	GTCCGCggcataataatctgtactactgcca	Forward primer for OsDEP1-crRNA02 target site amplification
145-F2	GATCAGggcataataatctgtactactgcca	Reverse primer for OsDEP1-crRNA02 target site amplification
145-R1	TAATCGgaaggggtcttGCAGCAACT	Forward primer for OsDEP1-crRNA02 target site amplification
145-R2	CGGAATgaaggggtcttGCAGCAACT	Reverse primer for OsDEP1-crRNA02 target site amplification
147-F1	GTTTCGgctgctggtgagtgctgat	Forward primer for OsROC5-crRNA02 target site amplification
147-F2	GTAGAGgctgctggtgagtgctgat	Reverse primer for OsROC5-crRNA02 target site amplification
147-R1	TCGAAGacccattgggagtgtcttgc	Forward primer for OsROC5-crRNA02 target site amplification
147-R2	TAATCGacccattgggagtgtcttgc	Reverse primer for OsROC5-crRNA02 target site amplification
148-F1	AGTTCCTGGTACAAAACATGACCCACT	Forward primer for OsDEP1-crRNA01 target site amplification
148-F2	GCCAATTGGTACAAAACATGACCCACT	Reverse primer for OsDEP1-crRNA01 target site amplification
148-R1	TCGGCAgggactagaggcactttcaga	Forward primer for OsDEP1-crRNA01 target site amplification
148-R2	TCATTCgggactagaggcactttcaga	Reverse primer for OsDEP1-crRNA01 target site amplification
149-F1	CGTACGggcataataatctgtactactgcca	Forward primer for OsDEP1-crRNA02 target site amplification
149-F2	GATCAGggcataataatctgtactactgcca	Reverse primer for OsDEP1-crRNA02 target site amplification
149-R1	ATGAGCgaaggggtcttGCAGCAACT	Forward primer for OsDEP1-crRNA02 target site amplification
149-R2	TCCCGAgaaggggtcttGCAGCAACT	Reverse primer for OsDEP1-crRNA02 target site amplification
159-F1	ATCACGggcataataatctgtactactgcca	Forward primer for OsDEP1-sgRNA01 target site amplification
159-F2	ACAGTGggcataataatctgtactactgcca	Reverse primer for OsDEP1-sgRNA01 target site amplification
159-R1	CAAAAGgaaggggtcttGCAGCAACT	Forward primer for OsDEP1-sgRNA01 target site amplification
159-R2	CAACTAgaaggggtcttGCAGCAACT	Reverse primer for OsDEP1-sgRNA01 target site amplification
160-F1	ACAGTGggcataataatctgtactactgcca	Forward primer for OsDEP1-sgRNA02 target site amplification
160-F2	ACTTGAggcataataatctgtactactgcca	Reverse primer for OsDEP1-sgRNA02 target site amplification
160-R1	GACGACgaaggggtcttGCAGCAACT	Forward primer for OsDEP1-sgRNA02 target site amplification
160-R2	CACGATgaaggggtcttGCAGCAACT	Reverse primer for OsDEP1-sgRNA02 target site amplification
161-F1	ACTTGAtaggcaacatgtcacttggctctagag	Forward primer for OsPDS-sgRNA01 target site amplification
161-F2	CTTGTAtaggcaacatgtcacttggctctagag	Reverse primer for OsPDS-sgRNA01 target site amplification
161-R1	TAATCGagatagggggcgctcttgcaa	Forward primer for OsPDS-sgRNA01 target site amplification
161-R2	ACTGATagatagggggcgctcttgcaa	Reverse primer for OsPDS-sgRNA01 target site amplification
162-F1	AGTCAAAATGCTAACTTGGCCAGAGAA	Forward primer for OsPDS-sgRNA02 target site amplification
162-F2	CCGTCCAATGCTAACTTGGCCAGAGAA	Reverse primer for OsPDS-sgRNA02 target site amplification
162-R1	TACAGCtgtgaatgcaacaataaagggca	Forward primer for OsPDS-sgRNA02 target site amplification
162-R2	GACGACtgtgaatgcaacaataaagggca	Reverse primer for OsPDS-sgRNA02 target site amplification
167-F1	CGATGTggcataataatctgtactactgcca	Forward primer for OsDEP1-sgRNA01 target site amplification
167-F2	CGTACGggcataataatctgtactactgcca	Reverse primer for OsDEP1-sgRNA01 target site amplification
167-R1	ACTGATgaaggggtcttGCAGCAACT	Forward primer for OsDEP1-sgRNA01 target site amplification
167-R2	TAATCGgaaggggtcttGCAGCAACT	Reverse primer for OsDEP1-sgRNA01 target site amplification
168-F1	CAGATCggcataataatctgtactactgcca	Forward primer for OsDEP1-sgRNA02 target site amplification
168-F2	TAGCTTggcataataatctgtactactgcca	Reverse primer for OsDEP1-sgRNA02 target site amplification
168-R1	ATGAGCgaaggggtcttGCAGCAACT	Forward primer for OsDEP1-sgRNA02 target site amplification
168-R2	CCAACAgaaggggtcttGCAGCAACT	Reverse primer for OsDEP1-sgRNA02 target site amplification
169-F1	CTTGTAtaggcaacatgtcacttggctctagag	Forward primer for OsPDS-sgRNA01 target site amplification
169-F2	GATCAGtaggcaacatgtcacttggctctagag	Reverse primer for OsPDS-sgRNA01 target site amplification
169-R1	GACGACagatagggggcgctcttgcaa	Forward primer for OsPDS-sgRNA01 target site amplification
169-R2	CAAAAGagatagggggcgctcttgcaa	Reverse primer for OsPDS-sgRNA01 target site amplification
170-F1	CGTACGAATGCTAACTTGGCCAGAGAA	Forward primer for OsPDS-sgRNA02 target site amplification
170-F2	CGTACGAATGCTAACTTGGCCAGAGAA	Reverse primer for OsPDS-sgRNA02 target site amplification
170-R1	TATAATtgtgaatgcaacaataaagggca	Forward primer for OsPDS-sgRNA02 target site amplification
170-R2	ATTCCTtgtgaatgcaacaataaagggca	Reverse primer for OsPDS-sgRNA02 target site amplification
171-F1	TTAGGCggcataataatctgtactactgcca	Forward primer for OsDEP1-sgRNA01 target site amplification
171-F2	GTGAAAggcataataatctgtactactgcca	Reverse primer for OsDEP1-sgRNA01 target site amplification
171-R1	ACTGATgaaggggtcttGCAGCAACT	Forward primer for OsDEP1-sgRNA01 target site amplification
171-R2	CACCGGgaaggggtcttGCAGCAACT	Reverse primer for OsDEP1-sgRNA01 target site amplification
172-F1	TGACCAggcataataatctgtactactgcca	Forward primer for OsDEP1-sgRNA02 target site amplification
172-F2	GTAGAGggcataataatctgtactactgcca	Reverse primer for OsDEP1-sgRNA02 target site amplification
172-R1	CAAAAGgaaggggtcttGCAGCAACT	Forward primer for OsDEP1-sgRNA02 target site amplification
172-R2	CTATACgaaggggtcttGCAGCAACT	Reverse primer for OsDEP1-sgRNA02 target site amplification
173-F1	TAGCTTtaggcaacatgtcacttggctctagag	Forward primer for OsPDS-sgRNA01 target site amplification
173-F2	CGTACGtaggcaacatgtcacttggctctagag	Reverse primer for OsPDS-sgRNA01 target site amplification
173-R1	CAACTAagatagggggcgctcttgcaa	Forward primer for OsPDS-sgRNA01 target site amplification
173-R2	TCCCGAagatagggggcgctcttgcaa	Reverse primer for OsPDS-sgRNA01 target site amplification
174-F1	GGCTACAATGCTAACTTGGCCAGAGAA	Forward primer for OsPDS-sgRNA02 target site amplification
174-F2	TGACCAAATGCTAACTTGGCCAGAGAA	Reverse primer for OsPDS-sgRNA02 target site amplification
174-R1	ATTCCTtgtgaatgcaacaataaagggca	Forward primer for OsPDS-sgRNA02 target site amplification
174-R2	GACGACtgtgaatgcaacaataaagggca	Reverse primer for OsPDS-sgRNA02 target site amplification
204-F1	CTTGTAgctgctggtgagtgctgat	Forward primer for OsROC5-crRNA02 target site amplification
204-F2	GTCCGCgctgctggtgagtgctgat	Reverse primer for OsROC5-crRNA02 target site amplification
204-R1	ACTGATacccattgggagtgtcttgc	Forward primer for OsROC5-crRNA02 target site amplification
204-R2	TCGGCAacccattgggagtgtcttgc	Reverse primer for OsROC5-crRNA02 target site amplification

## Sheet: Sheet2
								AGATtaagcagctggctgagggtgcat
								aattatgcaccctcagccagctgctta
								GGCCatgcaccctcagccagctgctta
								ctagtagtcgtcagtcagtactagccgg
								cgcgccggctagtactgactgacgacta
								ATCGTATTATGTACGTCCCAGAGGAA
								AGAGCTCtgagaccggggtctcaCTTGTACGCGCTAGTCAAGCAAACTTCCTCCC
						AGATtaagcagctggctgagggtgcat		GCGCGTACAAGtgagaccccggtctcaGAGCTCTTTAATAAGTATGGCATTAACTAC
						aattatgcaccctcagccagctgctta		ggatcaaagtactttgatcccgaggggaaccctgtggttgg
						GGCCatgcaccctcagccagctgctta
						ctagtagtcgtcagtcagtactagccgg
						cgcgccggctagtactgactgacgacta
						ATCGTATTATGTACGTCCCAGAGGAA
						AGAGCTCtgagaccggggtctcaCTTGTACGCGCTAGTCAAGCAAACTTCCTCCC
						GCGCGTACAAGtgagaccccggtctcaGAGCTCTTTAATAAGTATGGCATTAACTAC
						ggatcaaagtactttgatcccgaggggaaccctgtggttgg
