# Supplementary material for: Intron-Based Single Transcript Unit CRISPR Systems for Plant Genome Editing
Source: Rice (N Y). 2020 Feb 3;13:8. doi: 10.1186/s12284-020-0369-8 (PMC6997322; doi:10.1186/s12284-020-0369-8)
Supplement: Supplementary file 3 — Additional file 3: Table S2. T-DNA constructs used in this study. [file 12284_2020_369_MOESM3_ESM.xlsx]

## Sheet: Sheet1
Constructs for intron splicing and processing assay
Construct	Purpose	Figure shown
pZHZ113	eGFP expression, positive control	Figure 1B, Figure 1C, Figure 1D, Figure S2
pZHZ114	ΔeGFP expression, negative control	Figure 1B, Figure 1D
pZHZ118	eGFP expression with StIV2 intron, NU structure	Figure 1C, Figure S1, Figure S2
pZHZ119	eGFP expression with StIV2 intron, tRNA structure	Figure 1C, Figure S1, Figure S2
pZHZ120	eGFP expression with StIV2 intron, RZ structure	Figure 1C, Figure S1, Figure S2
pZHZ121	eGFP expression with OsCDPK2_1 intron, NU structure	Figure 1B, Figure 1C, Figure 1D, Figure S2
pZHZ122	eGFP expression with OsCDPK2_1 intron, tRNA structure	Figure 1B, Figure 1C, Figure 1D, Figure S2
pZHZ123	eGFP expression with OsCDPK2_1 intron, RZ structure	Figure 1B, Figure 1C, Figure 1D, Figure S2
pZHZ124	eGFP expression with RcCAT_1 intron, NU structure	Figure 1C, Figure S1, Figure S2
pZHZ125	eGFP expression with RcCAT_1 intron, tRNA structure	Figure 1C, Figure S1, Figure S2
pZHZ126	eGFP expression with RcCAT_1 intron, RZ structure	Figure 1C, Figure S1, Figure S2
Constructs for iSTU-CRISPR/Cas9 activity assay
Construct	Purpose	Figure shown
pZHZ127	iSTU-CRISPR/Cas9 intermidiate vector, no sgRNA unit	-
pZHZ128	iSTU-CRISPR/Cas9 intron insertion vector, with BsaI restriction site, no sgRNA unit	-
pGEL077	iSTU-CRISPR/Cas9 with StIV2 intron, NU structure	-
pGEL078	iSTU-CRISPR/Cas9 with StIV2 intron, tRNA structure	-
pGEL079	iSTU-CRISPR/Cas9 with StIV2 intron, RZ structure	-
pGEL080	iSTU-CRISPR/Cas9 with OsCDPK2_1 intron, NU structure	-
pGEL081	iSTU-CRISPR/Cas9 with OsCDPK2_1 intron, tRNA structure	-
pGEL082	iSTU-CRISPR/Cas9 with OsCDPK2_1 intron, RZ structure	-
pGEL083	iSTU-CRISPR/Cas9 with RcCAT_1 intron, NU structure	-
pGEL085	iSTU-CRISPR/Cas9 with RcCAT_1 intron, tRNA structure	-
pGEL086	iSTU-CRISPR/Cas9 with RcCAT_1 intron, RZ structure	-
pZHZ151	iSTU-CRISPR/Cas9 with StIV2 intron, NU structure, targeted OsDEP1-sgRNA01	Figure S3
pZHZ152	iSTU-CRISPR/Cas9 with StIV2 intron, NU structure, targeted OsDEP1-sgRNA02	Figure S3
pZHZ154	iSTU-CRISPR/Cas9 with StIV2 intron, NU structure, targeted OsPDS-sgRNA02	Figure S3
pZHZ155	iSTU-CRISPR/Cas9 with StIV2 intron, tRNA structure, targeted OsDEP1-sgRNA01	Figure S3
pZHZ156	iSTU-CRISPR/Cas9 with StIV2 intron, tRNA structure, targeted OsDEP1-sgRNA02	Figure S3
pZHZ158	iSTU-CRISPR/Cas9 with StIV2 intron, tRNA structure, targeted OsPDS-sgRNA02	Figure S3
pZHZ159	iSTU-CRISPR/Cas9 with OsCDPK2_1 intron, tRNA structure, targeted OsDEP1-sgRNA01	Figure 2B, Figure 2C, Figure 2D, Figure S3, Figure S4
pZHZ160	iSTU-CRISPR/Cas9 with OsCDPK2_1 intron, tRNA structure, targeted OsDEP1-sgRNA02	Figure 2B, Figure S3, Figure S4
pZHZ162	iSTU-CRISPR/Cas9 with OsCDPK2_1 intron, tRNA structure, targeted OsPDS-sgRNA02	Figure 2B, Figure S3, Figure S4
pZHZ163	iSTU-CRISPR/Cas9 with StIV2 intron, RZ structure, targeted OsDEP1-sgRNA01	Figure S3
pZHZ164	iSTU-CRISPR/Cas9 with StIV2 intron, RZ structure, targeted OsDEP1-sgRNA02	Figure S3
pZHZ166	iSTU-CRISPR/Cas9 with StIV2 intron, RZ structure, targeted OsPDS-sgRNA02	Figure S3
pZHZ167	iSTU-CRISPR/Cas9 with OsCDPK2_1 intron, RZ structure, targeted OsDEP1-sgRNA01	Figure 2B, Figure 2C, Figure 2D, Figure S3, Figure S4
pZHZ168	iSTU-CRISPR/Cas9 with OsCDPK2_1 intron, RZ structure, targeted OsDEP1-sgRNA02	Figure 2B, Figure S3, Figure S4
pZHZ170	iSTU-CRISPR/Cas9 with OsCDPK2_1 intron, RZ structure, targeted OsPDS-sgRNA02	Figure 2B, Figure S3, Figure S4
pZHZ171	iSTU-CRISPR/Cas9 with OsCDPK2_1 intron, NU structure, targeted OsDEP1-sgRNA01	Figure 2B, Figure 2C, Figure 2D, Figure S3, Figure S4
pZHZ172	iSTU-CRISPR/Cas9 with OsCDPK2_1 intron, NU structure, targeted OsDEP1-sgRNA02	Figure 2B, Figure S3, Figure S4
pZHZ174	iSTU-CRISPR/Cas9 with OsCDPK2_1 intron, NU structure, targeted OsPDS-sgRNA02	Figure 2B, Figure S3, Figure S4
pZHZ175	iSTU-CRISPR/Cas9 with RcCAT_1 intron, NU structure, targeted OsDEP1-sgRNA01	Figure S3
pZHZ176	iSTU-CRISPR/Cas9 with RcCAT_1 intron, NU structure, targeted OsDEP1-sgRNA02	Figure S3
pZHZ178	iSTU-CRISPR/Cas9 with RcCAT_1 intron, NU structure, targeted OsPDS-sgRNA02	Figure S3
pZHZ179	iSTU-CRISPR/Cas9 with RcCAT_1 intron, tRNA structure, targeted OsDEP1-sgRNA01	Figure S3
pZHZ180	iSTU-CRISPR/Cas9 with RcCAT_1 intron, tRNA structure, targeted OsDEP1-sgRNA02	Figure S3
pZHZ182	iSTU-CRISPR/Cas9 with RcCAT_1intron, tRNA structure, targeted OsPDS-sgRNA02	Figure S3
pZHZ183	iSTU-CRISPR/Cas9 with RcCAT_1intron, RZ structure, targeted OsDEP1-sgRNA01	Figure S3
pZHZ184	iSTU-CRISPR/Cas9 with RcCAT_1 intron, RZ structure, targeted OsDEP1-sgRNA02	Figure S3
pZHZ186	iSTU-CRISPR/Cas9 with RcCAT_1 intron, RZstructure, targeted OsPDS-sgRNA02	Figure S3
pZHZ187	iSTU-CRISPR/Cas9 with OsCDPK2_1 intron, tRNA structure multiplex, targeted OsPDS-sgRNA01, OsPDS-sgRNA02	Figure 3B
pZHZ188	iSTU-CRISPR/Cas9 with OsCDPK2_1 intron, tRNA structure multiplex, targeted OsPDS-sgRNA01, OsDEP1-sgRNA02	Figure 3B
pZHZ189	iSTU-CRISPR/Cas9 with OsCDPK2_1 intron, tRNA structure multiplex, targeted OsDEP1-sgRNA01, OsDEP1-sgRNA02	Figure 3B
pZHZ190	iSTU-CRISPR/Cas9 with OsCDPK2_1 intron, tRNA structure multiplex, targeted OsDEP1-sgRNA01, OsPDS-sgRNA02	Figure 3B
Constructs for iSTU-CRISPR/Cas12a activity assay
Construct	Purpose	Figure shown
pGEL087	iSTU-CRISPR/Cas12a guide RNA unit insertion vector with OsCDPK2_1 intron	-
pGEL088	iSTU-CRISPR/Cas12a DR-DR structure crRNA insertion vector with OsCDPK2_1 intron	-
pGEL089	iSTU-CRISPR/Cas12a HH-HDV structure crRNA insertion vector with OsCDPK2_1 intron	-
pZHZ144	iSTU-CRISPR/Cas12a DR-DR structure OsDEP1-crRNA01 T-DNA vector with OsCDPK2_1 intron	Figure 4B, Figure 4C, Figure 4D, Figure S8A
pZHZ145	iSTU-CRISPR/Cas12a DR-DR structure OsDEP1-crRNA02 T-DNA vector with OsCDPK2_1 intron	Figure 4B, Figure 4C, Figure 4D, Figure S8A
pZHZ147	iSTU-CRISPR/Cas12a DR-DR structure OsROC5-crRNA02 T-DNA vector with OsCDPK2_1 intron	Figure 4B, Figure 4C, Figure 4D, Figure S8A
pZHZ148	iSTU-CRISPR/Cas12a HH-HDV structure OsDEP1-crRNA01 T-DNA vector with OsCDPK2_1 intron	Figure 4B, Figure S8A, Figure S9
pZHZ149	iSTU-CRISPR/Cas12a HH-HDV structure OsDEP1-crRNA02 T-DNA vector with OsCDPK2_1 intron	Figure 4B, Figure S8A, Figure S9
pZHZ204	iSTU-CRISPR/Cas12a HH-HDV structure OsROC5-crRNA02 T-DNA vector with OsCDPK2_1 intron	Figure 4B, Figure S8A, Figure S9
pZHZ205	iSTU-CRISPR/Cas12a DR-DR structure multiplex vector targeted OsDEP1-crRNA01, OsDEP1-crRNA02 with OsCDPK2_1 intron	Figure 5B, Figure 5C, Figure S8B
pZHZ206	iSTU-CRISPR/Cas12a DR-DR structure multiplex vector targeted OsROC5-crRNA01, OsROC5-crRNA02 with OsCDPK2_1 intron	Figure 5B, Figure 5C, Figure S8B
pZHZ207	iSTU-CRISPR/Cas12a HH-HDV structure multiplex vector targeted OsDEP1-crRNA01, OsDEP1-crRNA02 with OsCDPK2_1 intron	Figure 5B, Figure 5C, Figure S8B
pZHZ208	iSTU-CRISPR/Cas12a HH-HDV structure multiplex vector targeted OsROC5-crRNA01, OsROC5-crRNA02 with OsCDPK2_1 intron	Figure 5B, Figure 5C, Figure S8B
